# Supplementary material for: Knockdown of β-N-acetylglucosaminidase 2 Impairs Molting and Wing Development in Lasioderma serricorne (Fabricius)
Source: Insects. 2019 Nov 8;10(11):396. doi: 10.3390/insects10110396 (PMC6921043; doi:10.3390/insects10110396)
Supplement: Supplementary file 1 [file insects-10-00396-s001.zip]

Archive with 3 entries (2 files):
- Manuscript Supplementary/
- Manuscript Supplementary/Table S1.xls
- Manuscript Supplementary/Table S2.xls
