# Supplementary material for: Knockdown of β-N-acetylglucosaminidase 2 Impairs Molting and Wing Development in Lasioderma serricorne (Fabricius)
Source: Insects. 2019 Nov 8;10(11):396. doi: 10.3390/insects10110396 (PMC6921043; doi:10.3390/insects10110396)
Supplement: Supplementary file 1 [file insects-10-00396-s001.zip › Manuscript Supplementary/Table S1.xls]

## Sheet: Sheet1
Supplemental Table S1. Primers used in this study.
Application of primers	Gene name	Forward primer (5′-3′)	Reverse primer (5′-3′)
ORF confirmation	LsNAG2	TTGACATGAAGGCCTTCGTCGT	GGAGAATGTGTGTGAGAAACTG
qPCR analysis	LsNAG2	CCCAACGACAGAGGTGTTTT	CCTCTCGCGATCAGTCTTTC
	LsTRE1	CCTACGGACCAAGACCTGAA	TTTGTTGGTTGCGTTGGTAA
	LsTRE2	CGAGCTCACATCTCCAGTGA	GAGGACCTCGTATCCAGCAG
	LsUAP1	GGCAACACTGATCCATCCTT	GGCACTCTGCACGATTATGA
	LsUAP2	GCCACACAGCATTAGCAGAA	CCCAGTTTCCAGCAATCAGT
	LsCHS1	AAAGAAGAATCTGGTTCTCT	ATATAGTGCTCTCGTCACCA
	LsEN	GGGTATCGTCGAGTGGTTGT	AGCACGAGTTCGCAGAAAAT
	LsTSH	AGTCCCATGACGAGTCCAAC	GCTGTCGAACATCGAACTGA
	LsWG	AGCCTCCCCAATCCCACT	AGGGCAGCATCGAGACCT
	LsDLL	TACTACGGCGGCAACTATGG	CGGGATCTAAGGAACCTGTTG
	LsVG	GGGCTGTTCACGATTACCAT	GAATCCTGAACTTGCGCTTC
	LsMT	TTCCACGCGTTTAAATTTCC	ACATCACCACCACCACCAC
	LsVVL	AGCGGCTTAAGTTTGCACAT	GAAGACGAGACGCCTACGAG
	LsSG	GAAACGTTCGGGTCACTTGT	ACTCCCTTTTCGGCTCTCTC
	LsAP	TTTTCGGAATGAGGAGATGC	AAGGCGATGGATAATGCAAG
	EF1α	GCATCTCCACGGATTTCACT	AAGGCAAGACGCTTATCGAA
dsRNA synthesis	LsNAG2	TAATACGACTCACTATAGGGCACAAGAGCTGACTTTGTCT	TAATACGACTCACTATAGGGCATGAGTTCCGAGTAAAGAT
	GFP	TAATACGACTCACTATAGGGCAGTTCTTGTTGAATTAGATG	TAATACGACTCACTATAGGGAATGTTACCATCTTCTTTAA
