# Supplementary material for: Knockdown of β-N-acetylglucosaminidase 2 Impairs Molting and Wing Development in Lasioderma serricorne (Fabricius)
Source: Insects. 2019 Nov 8;10(11):396. doi: 10.3390/insects10110396 (PMC6921043; doi:10.3390/insects10110396)
Supplement: Supplementary file 1 [file insects-10-00396-s001.zip › Manuscript Supplementary/Table S2.xls]

## Sheet: Table S2
Supplemental Table S2. Details of β-N-acetylglucosaminidase protein sequences used for phylogenetic analysis.
Insect species	Gene name	GenBank accession number	protein sequence
Acyrthosiphon pisum	ApNAG2	XP_008183061	MGSWAYYIACVLLIFHFFATNEATAEDSLPFISKLYKCVNNKCIINEFQDERKEINEVNESLDVCRLTCGQYGSLWPRPTKITSIKDPVIKFGLDNVVFNVSSVADELGKQYIAEVSQVLMSSLRKICKPRCIPNDNKLTVFITTATPFTNIKLSTNESYELNIFTNNNLTQITANITARTVYGARNGLETLRQLITTYGRPKFDGKTLVIAGEVQIVDEPAYAYRGFMLDTSRNYFPLSAIKRTIDAMGHSKLNVFHWHATDSHSFPLDLPSAPQMARYGAYSPEKIYSYAEIKDLLRYALIRGVRIIMEIDSPAHAGYGWQWGKDSGYGDMVTCLGNHPWQDYCVQPPCGQLNPINNHTYTWLGKIYKDLINVFPEGEAFHMGGDEVAVRCWNTTAE…
Aedes aegypti	AaNAG1	EAT43909	MKSSGSLHVILGVSFVTVVVVAIYFAAANYTGGKSESQSAPVWGYRCVNSRCQKVALDGASGSESKAVSLSVCRLYCDGEFGTVWPRPTGDFRLGNNLIRVNPGAIEFQWGKRYEALNKYWGGSVERFRDQLLKKAAGEEIRSGGKKVAVKVDVGGDSLVLNHETDESYKLAIHGGEDDQVQVTIEAANYFGARHALETLAQLMVFDDIRNELQVVADVEIQDAPVYPHRGLALDTSRNYVSVAAIKKTIDALAMVKMNVFHWHITDSQSFPLVIKSQPTLHTFGAYSRKQIYTAANVQDIVQYALTRGVRVIPELDAPAHVGEGWEKTNLTTCFNFQPWTKYCVEPPCGQLDPTKDKVYDVLEDIYREMNDMFTHSDVFHMGGDEVSLSCWNSSVEVQ…
Aedes aegypti	AaNAG2	EAT40440	MRTVTSEVRTIIFVVIVVAGCFEQHKDSLNASESYLDSLNECRLVCGEYRALWPIPAVVVNLGYDTREFVPSDIEFDFHASPDDVNVQDYLNQSTRLFLKNLYKECGRNCNLTTNTRIYFTIKVETTETSLTWSTDESYDLFVDDHDGLLEVSIVAGTVFGARHALETVSQLTALRSYPDGNCLLILTAVNLKDYPHYSHRGFLLDTARNFISTRAIKRQLDGMASTKLNVLHWHITDSQSFPLEIPSLPQMTEYGAYSERQIYSQQDVKDIFRYAKYRGIRIILEFDAPAHAGNGWQWAPAAGLGNLAVCVNRQPWRKLCIEPPCGQLNPANPNLYPTLQKLYHDFSSLIPPREILHMGGDEVFFGCWNATQEIVEYLAGQNKGRGPDDFLDLWGEFQ…
Aedes aegypti	AaHEX	EAT43655	MRSTVLLLSVWLFTCQGIYAYIVDPGPTVIATKGKGALWPKPKSQTISQRYSVIKRPTFHFQVVNQTCDILTKAIDRYQKIVLNVGNDSRRSLFGASRPEKISTRRSWRSDVNFNEYLEEVTVNLKAPCENLPYLGMDESYEIIVSETRATIESFSVWGTLRGLESFSQMAVLSNDGSMLYVNLTTVADSPRFSHRGLLVDTSRHFVTLCTLIKILDGMAYNKLNVFHWHIVDDHSFPYQSKVYPELSDQGAYHPSMIYTPHDVQNIIEEARLRGIRVISEFDTPGHTRSWGVSHPQLLTACYDQYRGKLGPMDPTKESTYTFLFKLFQEIVEVFPDQFVHLGGDEVGFECWASNPDVMEYMKQNRLYSFEMLEEKFIQRIVDQIDVLNRSSLVWQEVY…
Aedes aegypti	AaFDL	EAT36388	MAFTGSLRKTLFGLLLVMIFLVMLLYWNENQSPIKPAGSAMLFARIFHREGVVGGSEGTWTYKCVNNRCSAFGGSTTGKRVPFLTCTMTCGPINIWPQPTGKASIGSKASRFRLSDVHFNVKTAHKPVEDLLWDAFRVFKEELRAVLVARGAGADEADSSTVTENGDAARGKGQQDVGAKVEGSAAKISRYDVDRFDVRINVLKSPEIHLTMQTDEGYNMTVGHTARSLVVKVFANSFFGAKHALTTLQQLIWFDDEERILKVLNKALIEDVPRFNFRGLMLDTSRHYFSVESIKRTLVGMSHSKLNRFHWHITDSQSFPLVSKHYPQLAQYGAYSDREIYTADDIRDIVQFARERGIQVIPEIDAPAHAGNGWDWGPKHNLGDLSLCINQQPWSYYCG…
Agrotis ipsilon	AiNAG	ADF56765	MWKYSCAVYITSVICVTADDASWRWTCRRCVKTRNHINKDVSACKMCNYGWKTGKADGNSKININNIKMAGRASGMNDAADRKKIVSAIGISKSSGKTTIVNDVRDSMAMNSYSIRVAVSGDRISATITGGSGVRHGTSIVYDDIRNHMIVRDVTITDNVYYRGIDTSRNYSIDSIKATIDAMAAVKNTHWHITDSSVSRRSKIGAYSAKVHTRKAIVVYGKVRGVRVDAAHVGGWDTDTVCKAWSSYCVCGNTRYDYDIYRMSDVDMHMGGDVSSCWNSSINMINRWNASKWNYMKADRAYKAGKRIWTSTTDTHIDNDKDDYIIVWTTGSSVTGKGYRIMSNYDAYDCGGAWVGGNNWCSYIGWKVYDNSAKIAKKHKHIGGAAWSSDSSTDNRWRA…
Anopheles gambiae	AgNAG1	XP_315391	MAEVQYLVTALFALFVCTGIGVHSEGEAVWGYQCKNDRCVKTAISEESYPAANAISLPACRLFCGEGAGLLWPQPTGQLAVENELAHIDPDQVWFQWDEKLTQLVGLWEANRDRFRSQLKKRAQGAALKPGGKAVRIKLNVTDDSLALNYETDESYSLTVVAGSSKDELQATIEAKTFFGARHGLETLSQLVLYDDIRNELQMVARARVSDAPAFPHRGLALDTSRNFIDLESLRRTLDGMAMVKLNVFHWHITDSQSFPLVVKSRPTLHTYGAYSRRDVYTADDVQRLVQYALERGIRIVPELDAPAHVGEGWEKLGVTACFNYQPWENYCVEPPCGQLDPTKDAVYDILEDVYREMNAMFNRSDLFHMGGDEVSVRCWNATGSIQRWMGEQEWGLQE…
Anopheles gambiae	AgNAG2	XM_307483	MFCAMSKYGIVVLVSFHAFQHAVSCLKDISYKCTNEEQCVRVYGNTKSASESHVFSTLSNCRLLCGKYGPLWPRPTGHVTLGKETTVVNPLNLRFEQDFINQTTEGTTILREIKMYFLRNLRKAFQTQILHESTPGMPIIIKIQITSNETNLSWYVDESYKLKISIENLTTVVTTIEAKTIFGTRHGFETLLQLFTTVNSSVNILSQANIIDQPIYAHRGLLIDTARNYIPIKCLKRQIDAMAASKFNVFHWHITDTQSFPMQFDTVPEMVFYGAYSKEEVYSQNDIKSIIKYAKYRGIRVILELDAPAHAGNGWQWGPEKGLGNLAVCVNQKPWRNFCIEPPCGQLNPINPNLYTVLQQIYKDIAEMNKEESVIHMGGDEVFFGCWNATAEIINYLMD…
Anopheles gambiae	AgHEX	XP_319210	MKAVRWVRVSLALCIHIAYDPLDRGATSSIPGPVVKATKGEIWPKPRNQTTSQQYYTIKTGSFAFQSMNYSCDLLEKALERYQKLVLSIGNTTRRAMHNRGYAFQSRNELSSASHANRSWRSDTNWAGYLEQVQVDLKAPCEELPHLSMDEEYTINIDDFQARLSSFSIWGMLRALESFSQMVVLSDDGSMLRINSTTIDDGPRFSHRGLLVDTSRHFIDTCTLVKILDGMAYNKLNVFHWHIVDDHSFPYESKAFPELSEKGAYHPSMVYTQRDIQMIIEEARLRGIRVMSEFDTPGHTRSWGVSHPELLTECQDQYRGKLGPMDPTRESTYTFLSNLFREVIEVFPDQYVHLGGDEVGFECWASNPNILEYMKQNRLYSFEMLEEKFIQRIVDQIDV…
Anopheles gambiae	AgFDL	XP_308677	MFKKIALTRSALKKAIVVVSVCALASFLLLLYWNDSSESTKPSSTMAMGIYNTHIVDGSLDGGPMSAGDSVRDSAIPVNPIERLWTYRCVNNRCVRHHFVDGRIPYLTCTMTCGPINIWPQPTGATTIGSKTSRFRLSDMHVKIVTKFEPVDKLLHDAYDVLRAEVRAAMQLPRAEERSLATEVNDAATVGRSAGGSETSGVGKIHFFKLVSDKRYDVDAFEVNVHVEKSGDTHLTLHTDESYNMTVTHSARVLIVKITANTFFGAKHGLTTLQQLIWFDDEERTLKVLNKASIEDVPKFNYRGLMLDTSRHYFTVDAIKRTLVGMSHSKLNRFHWHITDSQSFPFVSRHYPQLARYGAYSEREVYTADDVRELTAFAKVRGIQIIPEIDAPAHAGNGW…
Apis mellifera	AmNAG1	XM_624790	MTPIIITRNHDFPWHYKCENGLCKKELITKEVITPTSLEVCELFCDASSSLWPKPTGHLSLTKNGGMSMLIRCTGYEEINNIKLTLDTDESYTLTVIQIDEMLLEATITAKSYFGARHALETLNQMIVFDDLRNEIQIPNEISIIDGPVYPYRGILLDTSRNFIDKATILRTIDGMAMSKLNTLHWHITDSHSFPYVSKTWPNFSKFGSYSPEKIYDENDVKEIIEYGLIRGIRILPEFDAPAHVGEGWQWIGNDTIVCFKAEPWKDYCVEPPCGQLNPANDKVYEILEGIYKDIMLDFQPDLFHMGGDEVNINCWRSSTSITNWMQTVKHWDLSESSFYKLWHYFQEKAIDKLKIANNGKEIPVILWTSGLTNEENIKYLDPSKYIIQVWTTKNDPVI…
Apis mellifera	AmHEX	XM_001122538	MTTRWRRIVPSTVQHLFLEKASIDMRAGCLLSCLLIALAHGADSLNPDAGPWVQPTHGEPWPMPNHRHVTDKFYLLRASTFQLNVVGKTCDIVADAVERYKAIILAEARIAKISSQGHARSQIRDNTTITDTLNTLNIHLREPCEKDGNHWPYLGMDESYKLNINETSTVDLYAKTVWGILRGLETFSQLLIPTGDGSNLKIRCQSIVDFARLPHRGLLLDTSRHYLPIHDILLTLDAMSYNKMNVLHWHIVDDNSFPYQSSSYPNLSAKGAYHPSMVYTLNDIQQIVDYARLRGIRVMPEFDTPGHTRSWGLAYPELLTTCYDVKGKPNGKLGPMNPTNPALYEFLRNLFAEIVQVFPDQYVHLGGDEVPFDCWKSNPEINSYMKSRNMSSYNLLESE…
Apis mellifera	AmFDL	XP_394963	MRARRSTLQRLQCATDCVHIEGYSLNTELRSIKRGTGTWKFPRRENNADTTTGEAILQSKVRFARMVGNMSSGWMRKILLFLVLITGILLIAMYAHAPPLASLQPFSSRRLKELQRGLVTFLVGNESTKRPGERLYEYLEEPRTFQSPWSWVCVAGRCERRAVRSSRTSLASCIALCGGNTRLLWPRPTGNVLLAEESVIVHLQQIEFVTVNTSDQETRNLLEHAKDVFIGNIRSLIKTPSAKSRPGVDAFVIYLSAGSGAATGPSLDVDESYTVDLAAKGRVLEARVVGRSYFGARHGLETLGQMIWWDETSGREGGLRVLSRASVEDKPTFPYRGLLIDTGRQFFPVERLKRVIDGMAASKLNTFHWHISDSQSFPFDSAQFPEMARWGAYSGDQIY…
Bombyx mori	BmNAG	AF326597	MWLQAICIYTVFIIIGCGIPTAAEEHSLWRWTCENNRCTKIRNEPENKEPVLRLEACKMFCADCGLLWPKPTIETNLGNFLSKINMNTIDIQITKQGKSDDLLKAAADRFKTLVSSSVPKGFSAKAAGKSVTVYLVNENPYIREFSLDMDESYELYISSTSSDKVKATIPGNSFFGVRNGLETLFQLIVYDDIRNNLLIVRDVTIKDRPVYPYRGILLDTARNFYSIDSIKRTIDAMAAVKLNTFHWHITDSQSFPLVLQKSPNFSKLGAYSPTKVYTKQDIREVVEYGLERGVRVLPEFDAPAHVGEGWQDTGLTVCFKAEPWTKFCVEPPCGQLNPTKEEHYDYLVDIYVEMAEAFESTDMFHMGGDEVSERCWNSSEEIQNFMIQNRWNLDKSSFL…
Bombyx mori	BmHEX	AY601817	MFRLFVYLNILGAFLVTGLHIVEPGPEYPASKGAIWPRPQMQSIEIPYYKFDSDILEIKVVDHDCPILSNAVQRSLAVLREMLRIASPYVNRNAPQQVLDDDTYDGPLKSLSIYLTSPCEEYPHFGMIESYNLTIAADSTLRSSSIWGILRGLESWTHLFHLSDNRDQLHINKGEVHDFPRYAHRGLLVDTSRHYISMSNILLILDAMAMNKMNVFHWHIVDDQSFPYQSERFPDLSRLGAYHETLIYTKENIQTVIDHARNRGIRVIPEFDVPGHTRSWGVAKPDLLTHCYDQDGDYVGLGPMNPIKDSTYTFLQELFHEVQALFPERYIHIGGDEVDLDCWESNPEFQRYIQEHNLTSVADFHALFMRNTIPLLSENSRPIVWQEVFDEGVPLPKDT…
Bombyx mori	BmFDL	NP_001165928	MMSWGDALWLGLTARFARVGRLRRAVLMLAAAACTAAAVLYWKQQTDDSANRPLHSMYSGIEPQWSWLCQHDRCERYQASDTTTLQSLQTCNMLCASTQLWPQPTGPVSLASAAVPVRSDRFSLKVIASPSRDVTKHLNEAFIVMQNHMRTLEHGVVGENRRSDIGPPRDVLVKVSVNGSGDPRMRLDTNESYKLALRPSGNSLVVDITAHSFCGARHGLETLLQVTWLDPYAGSLLILEAATVVDAPRFPYRGLLLDTARNFFPVSELLRTIDAMAANKLNTFHWHVSDSQSFPWKLDSAPQLAQHGAYGPGAVYTSDDVRTIVKYARIRGIRVLMEIDTPAHVGRAFGWGPEAGLGHLAHCIEAEPWSSYCGEPPCGQLNPRNPHIYDLLEHVYREI…
Drosophila melanogaster	DmNAG1	NM_079200	MKSTRTALGVALLLALVSQLAAHSSDDLVYGYECRSGYCQKVELSEENYVKAISLPVCRLFCGSSIGTLWPKPTGTVRLDTLMRQVDISFIDFNFNGIARQQKLWRAVEDRFMNMLEAQIPDRKVLARGGYRMSVNINTPDEPTPARLTLDTDESYTLDIDTDASGHVLANITASNFFGARHGLETLAQLIVYDDIRREVQVTANATINDAPVYKWRGLLLDTSRNYYSVKSIKRTLEGMALVKLNTFHWHITDSHSFPLEVKKRPELHKLGAYSQRQVYTRRDVAEVVEYGRVRGIRVMPEFDAPAHVGEGWQHKNMTACFNAQPWKSFCVEPPCGQLDPTVNEMYDVLEDIYGTMFDQFNPDIFHMGGDEVSTSCWNSSQPIQQWMKKQGWGLETAD…
Drosophila melanogaster	DmNAG2	NM_080342	MRFSGYNRYQCFCSAVGSLLLLSLLSFAVGAALTRADDVGSDADAGSASRKWLCSRTDICTAEGEMVAGLQYAPEIFESQRDCRLSCGKYGAIWPMPTGKECTISHRRVRFDPWKVRFHVVAPGEAATQFLRETNRLFVSNLLKECIRNCTLETSKQILVRSTVANESLVLDWPTDESYALVVRTTETATFVDIQATTVYGARHAFETLSNLVTGSLSNGLLMVTTANITDRPAFSHRGVLLDTARNFVPLKFIRSTLDAMAASKLNVLHWHVVDTHSFPLEITRVPEMQRYGAYSSSQTYSRQDALNLVKYARLRGIRILIEIDGPSHAGNGWQWGPAAGLGNMSVCLNQSPWRRFCVQPPCGQLNPLNDHMYAVLKEIFEDVAEVGAPEETLHMGGD…
Drosophila melanogaster	DmFDL	NP_725178	MRYVYESLRYLYKMSLAVSLRRALLVLLTGAIFILTVLYWNQGVTKAQAYNEALERPHSHHDASGFPIPVEKSWTYKCENDRCMRVGHHGKSAKRVSFISCSMTCGDVNIWPHPTQKFLLSSQTHSFSVEDVQLHVDTAHREVRKQLQLAFDWFLKDLRLIQRLDYVGSSSEPTVSESSSKSRHHADLEPAATLFGATFGVKKAGDLTSVQVKISVLKSGDLNFSLDNDETYQLSTQTEGHRLQVEIIANSYFGARHGLSTLQQLIWFDDEDHLLHTYANSKVKDAPKFRYRGLMLDTSRHFFSVESIKRTIVGMGLAKMNRFHWHLTDAQSFPYISRYYPELAVHGAYSESETYSEQDVREVAEFAKIYGVQVIPEIDAPAHAGNGWDWGPKRGMGEL…
Heortia vitessoides	HvNAG1	MK050949	MKVYVISSLVYALVLLLNCTSASDVVWRWTCNDGKCVKVRHDARSAETALSMEACKMFCEEYGLLWPKPTGDVELGNFLSKISVQDIDVQSTNPGKTDDLTGAAAKRFKEMVAKRVPDSVANKGETTKSKGKTVKVFVDNKNPENREFSLDMDESYVLKVQPAGSDQINATITANSFFGLRHGLETLSQLFVYDDLRDHLLMVRDVTITDKPVYPYRGVLLDTARNYYSVESIKKTIEAMAAVKLNTFHWHITDSQSFPFVVAKRPGLSALGALSPSKVYTKEDVRDIVRFGMERGVRVLPEFDAPAHVGEGWQDTNLTVCFKSEPWHAYCVEPPCGQLNPIKDELYTYLEDIYTEMAESFETDIFHMGGDEVSEKCWNTSEAIQNYMVQNRWGLDSDS…
Lasioderma serricorne	LsNAG1	MH027208	MEIRRACLLLIAFVFSYSSSADSEPVWRWECISGTCQKTRITNETRDSALSLPACQLFCGEYGRLWPQPTKEYYTGNYLLHLNLNSIDLNYPQDKKSTALANLAFRRFAQQLRGLVPSGKSTRGGRSLVVNAQVEDPDIIRLTYATDESYILKINELSDGRVNASITSNTFFGARHALETLSQLIIYDDIRNELQIVRDASISDSPVYPHRGLLLDTARNFIPIDAIKRSIDGMAASKMNIFHWHITDSHSFPFVSKSRPELTRLGAYSSSQVYTEDDVRDLIEYARVRGVKVLPEFDAPAHVGEGWQDTGYVACLNAQPWMDYCVEPPCGQFDPTKDGLYDVLEDIYGDMVDLFEPDVFHMGGDEVSNSCWNSTESIVSWMSTEKSWGRTATDFVKLW…
Lasioderma serricorne	LsNAG2	MN310607	MKAFVVVLTVICNVVAEFKGDTVHWIWTCNLNEERCEKSAASPVGAEGSSVYTSPTVCRLTCGKYGALWPQPTIATALTHQLVEVHPDNFFFELEYQQVDFNDFLEANKKIFIQNLRKECGGDCSLQTNTKVTIYITITNPDLTLNLYTNESYTLEILTRADFVSVKIYADNAFGARHALETLSQLVASYSTPERRVGLVMVAGARIHDKPVYVHRGLLLDSARNFVSLSSIKRQIDGMAASKMNVLHWHLTDTQSFPFESRSVPQMARYGAYSSDMTYSVEDVEEVVGYGKVRGVRVLLEVDAPAHAGSGWQWGVQEGLGKLAVCVDKQPWRKFCIQPPCGQLNPINPNVYVVLGNLYSELMQISKESDMFHMGGDEVFIPCWNSSLEIRDYLIAQGK…
Manduca sexta	MsNAG	AY368703	MWLRSLYIYSVYIIILAKCVTTAEDSPWRWSCEDKRCVKVRNDPQNTDPVLSLEACKMFCDEYGLLWPRPTGETDLGNFLSKININSIDIQIPKQGRSESLLKAAGKRFKDVVSHAIPKGLSPKATGKSVVIYLVNDNPDIREFSLEMDESYALRVSPASNERVNATIRANSFFGIRHGLETLSQLIVYDDIRNHLLIVRDVTINDKPVYPYRGILLDTARNYYTIDAIKKTIDAMASAKLNTFHWHITDSQSFPFVMDKRPNLVKYGAYSPSKVYTKKAIREVVEYALERGVRCLPEFDAPAHVGEGWQESDLTVCFKAEPWAKYCVEPPCGQLNPIKDELYDVLEDIYVEMAEAFHSTDMFHMGGDEVSDACWNSSEEIQQFMIQNRWDLDKSSFLK…
Nasonia vitripennis	NvNAG	XP_001603248.2	MKPLLCILALLLIGFGDARKQSFIRTFECLQSNRCQRTSRPVDPAAMRGHDNARTNIGLSQHTSLQACRLVCSNAAGLWPIPTGPMTTGTNYLVVSPRSFQFLNVNDLSESARTFVSDAIDVFLRNIQTSCGHDCKPAERKVVVHLKVESSSLQLDWETNEAYDLEISSSGSDVAVLIAAQTVYGARHGLETLSQLTASTPSFNNYTGSSGNQLVILDSANIRDKPVFKHRGLLIDTGRNFLPVSDIMRTIDALASVKMNVLHWHATDSQSFPIEIRSIPLMAMYGAYGPDKIYSVESMQSIVKYAKSRGIRVLLELDSPSHAGAGWEWGETQGLGNLAVCVNQQPWRDFCIQPPCGQLNPVNPNTFAVLRSLYKDLLNIFGRTGVIHLGGDELFINCW…
Nasonia vitripennis	NvNAG1	XP_008213962	MPRRPSASPWHYYCDGGLCKKAEITENVTTPLALSVCQLFCGEAGAIWPKPTGHMSFGNFVARLDPDDIVLSGIDLRSNVGQLLQENVDRLKENVKTLPGSKAIKKGYGLTINVDAQFDVTSAKLTLGTSEAYTIAIHQQEDGELIADVSGKNYFGVRHALETLSQLIVYDDLYGDVKIVRDVYIKDEPAFPYRGILLDTARNFMDKASILRTIEAMAMSKMNTFHWHITDSHSFPYVSRTWPKFSKYGAYTPDKIYTEQDIKEIVKFGLVRGVRVLPEFDAPAHVGEGWQWVGHDTTVCFKAEPWQRYCVEPPCGQLNPTSEKVYEVLEGIFTDMMRDFEPDFFHMGGDEVNINCWNSSDIIKDWMTKKGWDLSESSFYQLWDHFQSKAYDKLTKANN…
Nasonia vitripennis	NvFDL	XP_008207084	MVGSVPSGWMRRVLLFLVLVTGVLLIAMFAHTPPLASLQPFTARRTFQSPWSWACVAGRCERRSVRSSRISLATCTAMCGGNSRLLWPKPSGRVDLGTDHLVFHWQQVELSTVNTSNQDVRDLLEQAKDVFMGNLRSLVRAPNAKSRSAVDSFVIYLSAGAVQDARLTLDTDESYHLQVLTKGKHLEVRIIGKSYYGVRHGLETFSQMIWWDEACSKQGCLRVLSQASVEDKPAFAYRGLLVDTGRQFFSLEQLKRVIDGMSASKLNTFHWHLSDSQSFPYDSAQFPEMARWGAYSGDEVYTPEDVKELATYARIRGVRVLVEIDSPAHAGAGWQWGVEHGLGELALCVDQQPWSAYCGEPNCGQLNPINENSYKILEGLYRELLDLTEVRDIVHLGGD…
Nasonia vitripennis	NvHEX1	XP_008213141	MFYLSKLLYCTQCSEIAGQTCDILVDTVKRYKDILVKEFEVAQKLASHKPDNENTIYEGLLLGLEIHLKQPCEMYPRLSSNETYTLSVPGKTNKKIAILSADSIWGILRGLETFSQLVTHSENEPGLIMKGQTIVDSPRLPHRGLLIDTSRHYLPIADIKLILDAMSYNKLNVLHWHIVDDNSFPYESTVYPELSAKGAYHPSMIYTVDDITAVIEYARFRGIRVLPEFDTPGHTQSWGLSHPEFLTPCYDETGKPTGKLGPMNPTKQPLYGFLKTLFGEVTARFPDNYIHLGGDEVPYDCWKSNPEINRFMQKNNISTKYAKLEELYIQRVLDIVDELKVKPIVWQEVFNNGVKMHEGTAVQVWTGAYKAEMADVTAAGHPALLSACWYLSEITSGGD…
Nasonia vitripennis	NvHEX2	XP_003427857	MTSGKILVLGLLALLSTTQVTGAWHDGSGPWVIATQGEPWPLPNQREVNNVNYHLEPSSFNFQIAGQTCDILVDAVKRYKNILVKEFEVAQKLASHKPDNENTIYEGLLLGLEIHLKQPCEMYPRLSSNETYTLSVPGKTNKKIAILSADSIWGILRGLETFSQLVTHSENEPGLIMKGQTIVDSPRLPHRGLLIDTSRHYLPIADIKLILDAMSYNKLNVLHWHIVDDNSFPYESTVYPELSAKGAYHPSMIYTVDDITAVIEYARFRGIRVLPEFDTPGHTQSWGLSHPEFLTPCYDETGKPTGKLGPMNPTKQPLYGFLKTLFGEVTARFPDNYIHLGGDEVPYDCWKSNPEINRFMQKNNISTKYAKLEELYIQRVLDIVDELKVKPIVWQEVFN…
Ostrinia funacalis	OfNAG	ABI81756	MWSRRIPLFIFGVLVLILSVAAEDVVWRWSCDNGKCVKLKNDPRSSEPALSLEACKMFCNEYGLLWPRPTGEADLGNFLSKINLNSIEVKILKKGATDDLMEAAAKRFKEQVSLAIPRGSTPKLTGKAVDVYLVNENPNEKAFSLEMDESYGLRVSPSGADRVNATITANSFFGMRHGLETLSQLFVFDDIRDHLLMVRDVNISDKPVYPYRGILLDTARNYYSIESIKRTIEAMAAVKLNTFHWHITDSQSFPFVTTKRPNLYKFGALSPQKVYTKAAIREVVRFGLERGVRVLPEFDAPAHVGEGWQDTDLTVCFKAEPWKSYCVEPPCGQLNPTKDELYQYLEDIYSDMAEVFDTTDIFHMGGDEVSEACWNSSDSIQNFMMQNRWDLDKESFLKL…
Ostrinia funacalis	OfFDL	ADF97235.1	MELTGAKLTAAMKSWGEALTRGASGHLPRVGRLRRALVLLALAACTAAALLYWRQQSNELAHRPLHNLYSGSEPTWTWICRNERCERMLASESSTLQSLPTCNMLCASTQLWPQPTGPVSLATAAVPVRADGFSLKVTATTSKDVTTHLQGAFELMTEDMRTLEKSINGEIRRNDIGSPRNVLVRVAVNGSADPRMRLNTDESYKLSLRPTGNNLVVDIIAHSFCGARHGLETLSQLVWLDPYAGSLLILEAATVDDAPKFGFRGLLLDTARNYFPLPEIMRTIDAMAACKLNTFHWHVSDSQSFPLRLNSVPQQAQHGAYGPGAIYTMDDVKAVVHRAKLRGIRVLLEVDAPAHVGRAWGWGPAAGLGHLAYCIEVEPWSYYCGEPPCGQLNPKNPHV…
Pediculus humanus corporis	PhNAG1	XP_002424880	MVYGKNIKPGQETNSVTSKKVTTGSSKMITPEERIDELIIEIQDRIEFLNDMEGLGKRKEYEFTMKQEIAAKLREIEKLDPTIAKKYFKKKKMYFFNLLTLIIVFVVVAPTQLIRGTWNCYDNKCVKEEIDLFEKSISIQECKVKCLKYGGLWPKPTGPFYVGNTTSQINVDKIHFEYQNEVPTSVSTLLTKAQNRFLYKIKKIGGEKEIKNVLFDVYIQFHIVDTNVTVFSTNVDESYKIQIIPPTSLNKVQITIEANNYLGARHGLETLSQLIFYDDIHKTYKMVDEATIFDRPIFTHRGILLDTARSFISTENILKILDIMAMDKLNTFHWHITDSQSFPYVSLAYPELSQNGAYSENQVYTQDDIKKIVSHGQSLGIRVLPEFDAPAHVGEGWSA…
Pediculus humanus corporis	PhNAG2	XP_002425212	MHVSYYYIYLLIIFYVRKIATNESIESLQQWTWSCENENCVKSLLPYSKNGTTLEICKLLCGKYRTLWPKPTGKTILGSTLFSFHPSKILFDFNYVENFTAKEHLRKVSKLFQNKMFKLCGSNCSFIPDTEIIIHFNVISPNLELNWKTDERYTLEIDKKEISENGKKPEMIEININSTTVYGCRHGLETITQLTTSHSLKYSNDMILKRYLVMISSGEIHDAPVYPHRGLLIDTARHYMSVKSIRKTIEAMSMTKLNVLHWHATDSQSFPLEISNFPQLVRYGSYSPEQIYTKKDIRGIVEYAKLNGIRVIIEIDGPAHAGNGWQWGEQHNLGKLALCVNQQPWRQYCIQPPCGQLNPINENVYKILKNIYKELIEILPESETLHLGGDEVFFQCWNS…
Pediculus humanus corporis	PhHex	XP_002428512.1	MVRPVKYFENQTLVQFQMYPTKIYMDEHQEILGFQGNILYVWTDAFLKWDPREYEGIDFIRVSSNEIWVPDIMVDTSHTTESLSMTGAADCHLAHMGNVYCFIMTTLLAPCTPEITNYPFDYQNCTLTFASSGFVGKFVNFTLFDPKNGIKMTLYKPNGVWELKEATARRQVKHLSVDDESTFYPLIRCNFILKRHSSAHVAIVILPAAVLAGLSLTIFWMDTMYVTRVGIAAIVILSDVIYCIYLGMILPSNGSRTPTIGINPGPVVKATKGGVWPKPQNKITNEYFFIVRSNVFQFKVEGPSCEILEKALQRYKQDLKSQEKIRRNAKLVYTKNDIRRRRLVNEENFKGYLNELTVELNSECETKPHLNMDEKYELRINTEDNIGRASLFSQSIWGI…
Spodoptera frugiperda	SfHEX1	ABB76924	MFRLIFIFNVVCIFLVDSFIIVNPGPRYPPTKGEVWPKPQQQIKEQTYFKLSPSVFKFTETGKSCEILKNAIERYTAVLRSTHHIVWRHSKKTWKNAEPRQVDTNPDFLGTLEELQINLSRPCEAYPHMDMDEKYSLNVSAVSSLTSDSIWGILRGMETFAQLFYLSNGYKDVLINSTQIVDFPRYTYRGLLIDTSRHYLSVANILKTLDAMEMNKMNVLHWHIVDDQSFPYQSERFPQLSEQGAYDPSMIYTKANINKIIKYAQDRGIRVLPEFDVPGHTRSWGVAYPGILTECYKSGKVVGLGPMDPTKNITYKLIGELFHEVQELFPDKYFHLGGDEVALNCWRSNPAICKFMDNHNMTRTSELHAYFMTKVLPLLDQKSKPIVWQEVFFNNVTLP…
Spodoptera frugiperda	SfHEX2	ABA27427	MLRHVILLFAVVYLTESLSIVNPGPQYPPTKGSIWPRPHQQTQTDSYYKLNPSTFVITEKGKTCDILKDAIDRYMKVLRNTYLIVEKYSRKLSRHGSDADNFDDNFKGTLQELQINLSAPCETYPHLDMDEKYSLDVAKVSVLNSDSIWGVLRGLESFVQLFYMADGYKNVLINATQIQDFPKYTHRGLLVDTSRHYITVPTLLKTLDAMEMNKMNVLHWHIVDDQSFPYKSDMFPQLSDAAYDPTMVYTAVDITQIVSYARHRGIRVLPEFDVPGHTSSWGVAYPNILTKCYSLGRELGLGPMDPTKSITYKLIGDLIREVQDRFPDKYFHVGGDEVELDCWISNSEIRDFMKDHNMTDASELHSYFMANVIPLLGDRSKPIVWQEVFDEGVSLPSGT…
Trichoplusia ni	TnNAG	AY078172	MWLQRFCIYAVYIVVLSLCVSTAEDPSPWRWSCEDKRCVKTRNDPQNKDPVLSLEACKMFCNDYGLLWPQPTGKTDLGNFLSKININNIDIKLMNEGRSADLVKEAGNRFKSLVSMAIPRGVSPKSTGKAVSVLLYNENPDVREFSLDMDEGYDLRVQAVSSDRLNATITAHNFFGMRNGLETLSQLIVYDDIRNHMLIVRDVTINDKPTYPYRGILLDTARNYYSIDSIKATIDGMAAVKLNTFHWHITDSQSFPFEVSKRPQLSKLGALTPAKVYTKEMIKEVVEYGLVRGVRVLPEFDAPAHVGEGWQDTGLTVCFNAEPWSHYCVEPPCGQLNPTKEELYEYLEDIYQEMADTFNTDIFHMGGDEVSERCWNTSEEIQNFMIQNRWDVGDKSSFL…
Tribolium castaneum	TcNAG1	NP_001092318	MKHSLATYLLFLALLKNISALNGAWRWECKSNYCQKAPITPDTEATGLSLPACRLFCSEAAALWPKPTGEVHVGTTLVKVNINSINTGGLTFETAAHKIMAGATKRFRNQIEALVPRKLRLADGGKTLEINYKLIDPDLKELNLDTKESYALTVAETADGRLNATIIADNVFGGRHGLETLNQLIIYDDLRDQLLMPNDVSITDEPAYQYRGIALDTSRNFVTVDVIKRTLDGMAASKLNSFHWHITDSHSFPFTAESLPDLTKYGAYSPKKVYAPEEVAEIVEYGLERGVRVIPEFDAPAHVGEGWQNTDFVVCFNAKPWSNYCVEPPCGQLDPTKEKLYDAIEALYGDMLKQFKPPLFHMGGDEVHLGCWNSTPSIVQWMQDQKGWGRSEGDFIKLW…
Tribolium castaneum	TcNAG2	EF592537	MKGSFTFLAIWLYLTAIYVSSRKSDSGIWYWQCNTDEETCTRISSTVSRNTDTYPTLETCRLVCGKYGALWPQPTSVTKISSTLLKFPYRSIKFNIPDEKNEVNDFLREISWIFLETVANENTTNCPEQKNTVTVTFTVQSDDTTLNWGTNESYNLDLTTTGNQIGVQISAPTIFGARHGLETLSQLMDVYPNNDGTKCLVVTDEASISDAPFFPHRGLLLDTARNFLTVSKIKKHIDGMAASKLNVLHWHITDSQSFPLELPQLPNMTKFGAYSSDKIYHPEDITNLLGYAKLRGVRIIIEIDAPSHAGNGWQWGPDAGLGNLSVCIDQQPWRSYCIQPPCGQLNPINPNVFDVLKLLYNDIVNMLPKGEIFHMGGDEVYIPCWNATPEIITYLEKNG…
Tribolium castaneum	TcHEX1	XM_970563	MTKLVLYLLPLIISCNAIHPGPVVRATKGEVWPKPQVEEKTEQYYTVRPHGFNFKVINYNGPTNIGCPNLLNDAFTRYWTIIATASSLERRGRLHEVGRKPKTKFWKADSNYLGDLTNLHVQLDDCASEYVLPAFGDNENYTLSVTSEGASLTADTIWGVLRGLETFSQLIYLEQDTASLIINATNVNDYPRFSHRGLLLDTSRHFIPIYIILQTLDAMSYNKFNVFHWHITDDHSFPYKSRTYPELSDEGAYHPVSKVYEQSDVSKVIEYARVRGIRVIPEFDTPGHTSSWGAAHPELLTTCYTNDKPDGDLGPMDPTKNSTYDFLTKLFTEVVEVFPDSYFHIGGDEVDFTCWQHNPDIASFMKANNISTYEDLESYFIQHVVNLLDSLNSNYLVWE…
Tribolium castaneum	TcHEX2	XM_970567	MRLFIFLSFFFVYTFAIRPGPVIQASKGAVWPKPQQQEVSETYYLIRPHSFTFEAPVNIGCPSFLDDALTRYWTIIATSITSKLEETPEANFWELDDNFLGYLETLTITLLGECPNENILPELHDNENYTLTVDSEGAFLESETIWGVLRGLETFSQLIYAEQGFLQLMINTTKIVDFPRFPHRGFLLDTSRHFEPVRIILQMLDAMAYNKLNVFHWHITDDHSFPYKSRTYHELSDKGAYHPVSGVYEQSDVMKIIEYARVRGIRVIPEFDTPGHTRSWGVAHPELLTSCFTDNVANGELGPMDPTKDTTYDFINNLFTEIVDVFPDSYFHIGGDEVEFDCWKSNPDVSNFMKQNNFSTYEQLESYFIQHVVDILDNLSSKYLVWEEVFVNGVELPNS…
Tribolium castaneum	TcHEX3	XM_970565	MMFKLFFLLLIISFCSAFDFIFQPGPLVPASKGEIWPKPQHENKLDDGFFSLLPTFFHFNPIGNICNTLTEALDRYRKLIIFNNRRIKEVYYKARSCYEGGDQNFLGYLTSVEVELTGACNDEEYPSFEMKEEYVVNVTSTVQRISSDTIWGILRGLETFSQLIYLTDDYSCHRIGTTSIHDYPRFAHRGLLLDTSRHYIPKEHILKLIETMSYNKLNVFHWHITDDYSFPYVSKAFPQMSNKGAFHPTLMIYEQDFVSEVQEYARKRGIRVLAEFDTPGHTLSWGLGNPDLLTDCHNVPQLKWGPINPIKNTTYDFIFKLFEEIKSVFKDEYTHLGGDEVDFSCWKSNPEINQWMAEHQMEGDYVALQSHYIQKLINHVDSLGLNSIVWEEVFTNGVQ…
Tribolium castaneum	TcFDL	NM_001098826	MKPGELKRVLFFFSFCCILFFIYLYWQQTSNLTTSKLLYTYRQPYPRQKKSHPPQWTWQCINQRCERRHIKGAIPVVSLSTCSMLCGSTQLWPQPTGPVTLASRAVTFNHQQLELETDTPEPARTLLEHSFVAFNTNIISLVQNKDYVERDTDIRRFLIKVTILHPNIVKLKLDTSEGYTLSVKPRDGEIVANITAKTFFGARHGLETLSQLIWWDDYETKGALKVLKGATVQDNPIFPYRGIMLDTARNYMSVESIRRVLDGMAANKLNVFHWHLTDSQSFPLVSQRVPQLAKNGAYGPDMIYTPEDVKALVEYARIRGIRVVLEVDTPAHAGNGWNWGPQEGLGELAVCVNERPWSLYCGEPPCGQLNPDNPNVYEILEKLYKDLLELSDETELFHL…
